# Supplementary material for: P-Element-Induced Wimpy Testis (PIWI)-Interacting RNA-823/PIWIL1/DNMT3B/CDH1 as Potential Axis to Drive EMT, Stemness, and Tumor Aggressiveness in Ovarian Cancer Tissue Samples: An Integrative Computational and Clinical Insights
Source: Int J Mol Sci. 2026 Jan 14;27(2):823. doi: 10.3390/ijms27020823 (PMC12841119; doi:10.3390/ijms27020823)
Supplement: Supplementary file 1 [file ijms-27-00823-s001.zip]

Archive with 1 entries (1 files):
- ijms-4055688-supplementary.pdf
